# Supplementary material for: Liking for Sweet Taste, Sweet Food Intakes, and Sugar Intakes
Source: Nutrients. 2024 Oct 29;16(21):3672. doi: 10.3390/nu16213672 (PMC11547215; doi:10.3390/nu16213672)
Supplement: Supplementary file 1 [file nutrients-16-03672-s001.zip]

Archive with 1 entries (1 files):
- nutrients-3233581-supplementary.pdf
